# Supplementary material for: Genome sequence of the ectophytic fungus Ramichloridium luteum reveals unique evolutionary adaptations to plant surface niche
Source: BMC Genomics. 2017 Sep 15;18:729. doi: 10.1186/s12864-017-4118-3 (PMC5602860; doi:10.1186/s12864-017-4118-3)
Supplement: Supplementary file 1 — Genome characteristics of R. luteum. Table S2. Species used in this comparative study. Table S3. The expression of 59 candidate effectors in R. luteum. Green fills represent the up-regulated genes on ectophytic growth. Table S4. Number of carbohydrate-active enzyme modules of R. luteum and 12 other fungi according to the CAZY database. GHs = Glycosyl hydrolases; GTs = Glycosyl transferases; CBMs = Carbohydrate-binding modules; CEs = Carbohydrate esterase; AAs = Auxiliary activities; PLs = Polysaccharide lyases. Table S5. Up-regulated genes involved in PCWDEs of R. luteum on the apple surface. Table S6. Nine secretory lipases show best-hit relationships with the fungi in NCBI nr database. Table S7. Orthologues and putative orthologues in response regulator-dependent osmotic and oxidative stress-response regulatory in R. luteum. Table S8. General features of data got by the high throughput transcriptome analysis. (XLS 72 kb) [file 12864_2017_4118_MOESM1_ESM.xls]

## Sheet: Table S1
Table S1. Genome characteristics of R. luteum.
Features	R. luteum
Sequence coverage, fold	161
Assemble Size (Mb)	28.18
Scaffolds (size >= 200 bp)	155
Scaffold N50 (kb)	437
GC content, %	54.72
Protein-coding genes	9466
Gene density (per Mb)	335.90
Repeat rate (%)	1.85
Introns per gene (%)	1.30
Extrons per gene (%)	2.22
rRNAs	22
tRNAs	78
CEGMA estimates (full coverage / partial coverage, %) *	93.95/ 95.56
* 'Full coverage' refers to those predicted proteins in the set of 248 core eukaryotic genes that when aligned to the HMM for the KOG for that protein-family, give an alignment length that is 70% of the protein length. 'partial coverage' refers to that if a protein is not complete, but if it still exceeds a pre-computed minimum alignment score.

## Sheet: Table S2
Table S2. Species used in this comparative study.
Taxon	Strain	Lifestyle	Origin
Sclerotinia sclerotiorum	1980 UF-70	Invasive plant pathogen	Broad Institute
Botrytis cinerea	v 1.0	Invasive plant pathogen	DOE Joint Genome Institute
Zymoseptoria tritici	v 2.0	Invasive plant pathogen	DOE Joint Genome Institute
Colletotrichum higginsianum	IMI 349063	Invasive plant pathogen	DOE Joint Genome Institute
Magnaporthe oryzae	v 1.0	Invasive plant pathogen	DOE Joint Genome Institute
Neofusicoccum parvum	UCRNP2	Invasive plant pathogen	NCBI
Pyrenophora tritici-repentis	Pt-1C-BFP	Invasive plant pathogen	Broad Institute
Neurospora crassa	OR74A v2.0	Saprotroph	DOE Joint Genome Institute
Trichoderma reesei	QM 6a	Saprotroph	DOE Joint Genome Institute
Cenococcum geophilum	1.58	Symbiosis	NCBI
Laccaria bicolor	S238N-H82	Symbiosis	DOE Joint Genome Institute
Peltaster fructicola	LNHT1506	Ectophytic	NCBI
Ramichloridium luteum	CPC 18961	Ectophytic	NCBI

## Sheet: Table S3
Table S3. The expression of 59 candidate effectors in R. luteum. Green fills represent the up-regulated genes on ectophytic growth.
Seq ID	Hmm acc	Domain	FPKM (in planta)	FPKM (in vitro)	Number of reads (in planta)	Number of reads (in vitro)	Expression ratio Log2 (fold-change)	P-value	Significance	Description
Ramle0835	PF09044.8	Kp4	5.76845	1.33815	22.0999	5.89126	-2.10795	0.151716	no	killer kp4
Ramle8188	PF12192.6	CBP	0	1.39051	0	0.231578	inf	1	no	hypothetical protein PILCRDRAFT_821616
Ramle0824	PF09044.8	Kp4	0	0.0795801	0	0.0802359	inf	1	no	killer partial
Ramle9253	PF06766.9	Hydrophobin_2	20.9464	70.2858	7.36663	26.5302	1.74653	0.159636	no	---NA---
Ramle8191	PF12192.6	CBP	0	0	0	0	0	1	no	---NA---
Ramle7573	PF07249.10	Cerato-platanin	32.8353	98.6528	17.154	47.2564	1.58711	0.107662	no	epl1 protein
Ramle5434	PF03330.16	DPBB_1	0	1.13934	0	0.629576	inf	1	no	barwin-like endoglucanase
Ramle3673	PF01476.18	LysM	35.8484	25.6135	28.8798	19.0643	-0.485002	0.815529	no	domain-containing protein
Ramle2306	PF01822.17	WSC	45.0677	128.722	90.5899	257.251	1.51409	0.000375327	yes	carbohydrate-binding wsc
Ramle6300	PF06766.9	Hydrophobin_2	0	0.196791	0	0.155838	inf	1	no	hydrophobin 5
Ramle0574	-	-	20.2592	5.62249	86.1416	24.3491	-1.8493	0.00664397	yes	hypothetical protein MYCGRDRAFT_108329
Ramle2380	-	-	1949.32	6438.03	5347.64	17507.5	1.72365	0.000375327	yes	mmc protein
Ramle2938	-	-	0	0.828119	0	0.237664	inf	1	no	hypothetical protein SEPMUDRAFT_134225
Ramle3085	-	-	0	3.87805	0	0.933574	inf	1	no	hypothetical protein TSTA_103220
Ramle3718	-	-	41.8256	15.0655	36.4246	10.9436	-1.47314	0.580825	no	---NA---
Ramle3814	-	-	27.0609	27.1833	12.0821	10.3909	0.00651192	0.991639	no	---NA---
Ramle4075	-	-	112.681	5.62403	109.096	5.67607	-4.3245	0.0173761	yes	hypothetical protein TI39_contig4519g00003
Ramle6616	-	-	40.421	8.97707	17.8298	3.45215	-2.17079	0.586188	no	---NA---
Ramle6694	-	-	13.0645	1.31517	9.43102	0.869868	-3.31233	0.223367	no	---NA---
Ramle8590	-	-	0	0.150266	0	0.0802359	inf	1	no	hypothetical protein PDE_01376
Ramle8884	-	-	34.6953	22.7016	176.947	117.451	-0.611945	0.121127	no	hypothetical protein V490_08580
Ramle0038	-	-	6.24826	4.71595	3.68331	2.75237	-0.405905	1	no	---NA---
Ramle0953	-	-	9.06647	7.248	54.024	43.4355	-0.322957	0.83665	no	---NA---
Ramle1442	-	-	90.0188	9.90489	46.7096	4.32901	-3.18401	0.0572375	no	hypothetical protein DOTSEDRAFT_22015
Ramle1631	-	-	889.409	5702.03	661.983	3983.57	2.68056	0.000375327	yes	hydrophobin 2
Ramle2273	-	-	650.13	1.34913	220.612	0.395093	-8.91255	0.351667	no	hypothetical protein SEPMUDRAFT_134225
Ramle2642	-	-	0	0	0	0	0	1	no	hypothetical protein DOTSEDRAFT_28354
Ramle3599	-	-	30.8319	25.5802	16.9758	11.578	-0.269398	0.867872	no	hypothetical protein UCDDA912_g06886
Ramle4337	-	-	1738.95	82.1666	863.539	34.0863	-4.40352	0.000375327	yes	hypothetical protein MYCFIDRAFT_209811
Ramle5297	-	-	0	204.343	0	132.183	inf	0.000375327	yes	gpi anchored serine-threonine rich protein
Ramle5318	-	-	0	0	0	0	0	1	no	hypothetical protein GLAREA_03689
Ramle5522	-	-	0	20.7418	0	1.01976	inf	0.00727628	yes	hypothetical protein CYLTODRAFT_456531
Ramle5720	-	-	11.8337	28.9064	3.68331	8.98269	1.28849	0.565652	no	---NA---
Ramle6272	-	-	136.606	101.164	91.4808	61.2514	-0.433319	0.453921	no	---NA---
Ramle7193	-	-	0	9.31363	0	2.84056	inf	0.0204428	yes	hypothetical protein TRIVIDRAFT_68434
Ramle7664	-	-	242.578	1.83426	395.924	2.89908	-7.04711	0.033831	yes	---NA---
Ramle8234	-	-	0	0.303684	0	0.157429	inf	1	no	hypothetical protein
Ramle8282	-	-	5.51538	6.0236	17.154	17.5441	0.127164	0.94767	no	---NA---
Ramle9461	-	-	0	1.70024	0	0.476781	inf	1	no	hypothetical protein SEPMUDRAFT_134225
Ramle0033	-	-	0	43.3166	0	46.9798	inf	0.000375327	yes	hypothetical protein M438DRAFT_368973
Ramle0633	-	-	0	0	0	0	0	1	no	hypothetical protein ANO11243_094410
Ramle0636	-	-	0	0.881349	0	0.320944	inf	1	no	hypothetical protein O988_05457
Ramle0639	-	-	0	2.2088	0	1.33171	inf	1	no	carbohydrate-binding protein
Ramle1107	-	-	66.0956	9.90951	82.7256	11.9579	-2.73767	0.0107554	yes	hypothetical protein FAVG1_09163
Ramle1299	-	-	4346.88	1.34441	641.361	0.157429	-11.6588	0.448936	no	---NA---
Ramle1710	-	-	40.6181	706.259	26.9936	512.453	4.12	0.000375327	yes	hypothetical protein
Ramle2319	-	-	136.629	27.0657	111.784	20.844	-2.33573	0.00727628	yes	hypothetical protein MYCFIDRAFT_195371
Ramle2475	-	-	0	8.03255	0	4.96308	inf	0.00727628	yes	---NA---
Ramle2883	-	-	85.0346	48.3609	33.0086	15.0662	-0.814208	0.47097	no	---NA---
Ramle3483	-	-	7.37482	17.2077	69.5222	160.721	1.22237	0.0195321	yes	hypothetical protein BAUCODRAFT_78224
Ramle4278	-	-	1455.53	57.5726	778.006	27.6901	-4.66002	0.000375327	yes	hypothetical protein M438DRAFT_339394
Ramle5463	-	-	0	26.5597	0	4.64179	inf	0.0077028	yes	hypothetical protein AUEXF2481DRAFT_8867
Ramle6837	-	-	16.0482	7.59391	68.2596	31.2277	-1.07949	0.0916637	no	---NA---
Ramle7434	-	-	0	0.146806	0	0.0802359	inf	1	no	---NA---
Ramle8685	-	-	33.7921	21.0479	18.862	10.0243	-0.683013	0.857388	no	hypothetical protein VHEMI04256
Ramle8769	-	-	0	1.84401	0	0.857972	inf	1	no	hypothetical protein FPSE_09604
Ramle8970	-	-	19.7834	8.74867	97.8674	42.5866	-1.17715	0.0441151	yes	hypothetical protein MPH_00964
Ramle9036	-	-	369.818	5.58716	259.918	3.62438	-6.04856	0.322227	no	phosphoglycerate mutase family
Ramle9357	-	-	44.357	51.358	32.9194	34.7126	0.211427	0.855773	no	predicted protein

## Sheet: Table S4
Table S4. Number of carbohydrate-active enzyme modules of R. luteum and 12 other fungi according to the CAZY database. GHs = Glycosyl hydrolases; GTs = Glycosyl transferases; CBMs = Carbohydrate-binding modules; CEs = Carbohydrate esterase; AAs = Auxiliary activities; PLs = Polysaccharide lyases.
Species	GHs	GTs	CBMs	CEs	AAs	PLs	Total
Laccaria bicolor	189	87	34	69	40	8	427
Cenococcum geophilum	159	92	41	87	56	1	436
Trichoderma reesei	213	92	57	76	60	5	503
Neurospora crassa	191	91	64	69	61	4	480
Botrytis cinerea	250	104	69	119	85	11	638
Sclerotinia sclerotiorum	227	93	82	99	72	5	578
Colletotrichum higginsianum	316	114	96	152	121	40	839
Magnaporthe oryzae	274	104	114	135	103	5	735
Zymoseptoria tritici	201	108	26	99	55	4	493
Pyrenophora tritici-repentis	246	105	57	124	114	10	656
Neofusicoccum parvum	298	93	59	137	129	29	745
Peltaster fructicola	113	96	25	94	35	0	363
Ramichloridium luteum	163	108	36	117	47	3	474

## Sheet: Table S5
Table S5. Up-regulated genes involved in PCWDEs of R. luteum on the apple surface.
Seq ID	FPKM (in planta)	FPKM (in vitro)	Number of reads (in planta)	Number of reads (in vitro)	Log2 (fold-change)	P-value	Significance	CAZY family	Secretory
Ramle6760	69.8626	30.8948	197.925	80.7215	-1.17716	0.00528841	yes	GH105	No
Ramle8908	42.4073	19.3225	227.109	103.098	-1.13403	0.00339917	yes	CE1	No
Ramle3315	55.8295	15.2706	167.427	42.9192	-1.87027	0.00158666	yes	CE1	No
Ramle1663	67.0297	9.59188	341.203	45.1984	-2.80491	0.000375327	yes	GH36	No
Ramle9151	33.7011	10.9155	179.613	60.2256	-1.62642	0.000375327	yes	GH5	No
Ramle4289	798.511	60.4483	1715.15	120.972	-3.72354	0.000375327	yes	GH5	No
Ramle0564	98.0183	45.4605	436.136	208.356	-1.10844	0.000375327	yes	GH5	No
Ramle1916	31.9531	7.91857	58.9699	13.1815	-2.01264	0.0482703	yes	GH3	Yes
Ramle6960	10.6212	4.78332	93.0106	41.2237	-1.15086	0.0454341	yes	GH3	No
Ramle6973	11.2383	4.22015	67.2796	25.1672	-1.41305	0.0443493	yes	GH3	Yes

## Sheet: Table S6
Table S6. The nine secretory lipases show best-hit relationships with the fungi in NCBI nr database.
Seq ID	Best Hit	Taxonomy	Cluster	GenBank No.	Query cover (%)	E-value	Identities (%)
Ramle4122	Acidomyces richmondensis	Ascomycota	1	KXL43617	96	1e-124	45
Ramle5968	Sphaerulina musiva SO2202	Ascomycota	2	XP_016756132	89	3e-154	59
Ramle9316	Pseudogymnoascus sp. VKM F-4519	Ascomycota	1	KFZ13715	94	9e-136	50
Ramle1714	Metarhizium anisopliae BRIP 53293	Ascomycota	3	KJK80662	99	2e-133	49
Ramle9002	Metarhizium album ARSEF 1941	Ascomycota	3	KHO01434	97	2e-136	49
Ramle2464	Sporisorium reilianum SRZ2	Basidiomycota	5	CBQ73810	91	8e-95	41
Ramle0713	Sporisorium reilianum SRZ2	Basidiomycota	5	CBQ73810	92	2e-91	40
Ramle2358	Sporisorium reilianum SRZ2	Basidiomycota	5	CBQ73810	93	4e-71	37
Ramle5129	Kurtzmanomyces sp. I-11	Basidiomycota	5	BAB91331	92	9e-91	39

## Sheet: Table S7
Table S7. Orthologues and putative orthologues in response regulator-dependent osmotic and oxidative stress-response regulatory in R. luteum.
Physiological function	Yeast stress-response proteins	A. nnidulans stress-response proteins	Putative R. luteum orthologues	FPKM (in planta)	FPKM (in vitro)	Number of reads (in planta)	Number of reads (in vitro)	Log2 (fold-change)	P-value	Highly expressed in planta (FPKM >80)	Up-regulation in planta	NR annotation	GOTerms
Sho1p-like stress sensing and signalling branch	Sho1p		Ramle8428	138.306	210.308	600.377	937.224	0.604643	0.0179353	yes	no	high osmolarity signaling protein sho1	membrane;protein binding
Histidine kinase	Sln1p		Ramle7345	18.2093	32.7147	138.101	239.956	0.845266	0.0136886	no	no	histidine kinase hhk5p	phosphorelay sensor kinase activity;phosphorelay signal transduction system;phosphorylation
Histidine-containing phosphotransfer intermediate	Ypd1p		Ramle3979	198.331	108.78	602.159	340.99	-0.866503	0.00130703	yes	no	osomolarity two-component phosphorelay intermediate protein ypd1	histidine phosphotransfer kinase activity;osmosensory signaling via phosphorelay pathway;phosphorylation
Response regulator	Ssk1p		Ramle8405	49.221	25.5691	363.57	181.963	-0.944873	0.00185946	no	no	two-component response regulator ssk1p	phosphorelay signal transduction system
			Ramle2335	80.939	66.8315	494.289	411.125	-0.276308	0.40712	yes	no	response regulator	phosphorelay signal transduction system;phosphorelay response regulator activity;regulation of transcription, DNA-templated;sequence-specific DNA binding;transcription factor activity, sequence-specific DNA binding;response to stress;nucleus;regulation of transcription, DNA-templated;transcription factor complex
MAPKKK	Ssk2p		Ramle4195	15.0609	27.2367	128.047	240.334	0.854741	0.0157554	no	no	map kinase	protein serine/threonine kinase activity;ATP binding;protein phosphorylation;serine family amino acid metabolic process
MAPKK	Pbs2p		Ramle3536	139.152	66.4418	773.18	364.522	-1.0665	0.000375327	yes	yes	kinase-like protein	protein kinase activity;ATP binding;protein phosphorylation
			Ramle4539	94.0028	82.1505	527.759	458.967	-0.194434	0.591821	yes	no	mitogen-activated protein kinase kinase	protein serine/threonine kinase activity;ATP binding;protein phosphorylation;serine family amino acid metabolic process
MAPK	Hog1p		Ramle1356	76.0752	53.0338	618.778	427.867	-0.520515	0.0610885	no	no	map kinase	nucleus;cytoplasm;MAP kinase activity;ATP binding;MAPK cascade;regulation of transcription, DNA-templated;transmembrane receptor protein serine/threonine kinase signaling pathway;serine family amino acid metabolic process;hyphal growth;cellular response to oxidative stress;cellular response to drug;regulation of melanin biosynthetic process;cellular heat acclimation;cellular response to alkaline …
			Ramle3571	46.7472	86.9883	101.907	190.204	0.895942	0.0213449	no	no	mitogen-activated protein kinase	MAP kinase activity;ATP binding;MAPK cascade;transmembrane receptor protein serine/threonine kinase signaling pathway;serine family amino acid metabolic process
			Ramle8909	91.066	161.544	323.268	549.989	0.826944	0.00315949	yes	no	cmgc mapk erk1 protein kinase	MAP kinase activity;ATP binding;MAPK cascade;transmembrane receptor protein serine/threonine kinase signaling pathway;serine family amino acid metabolic process;pathogenesis;entry into host
	Atf1	AN2911.3 (AtfA)	Ramle1430	539.535	182.099	2901.73	937.43	-1.56699	0.000375327	yes (FPKM ≈ 540)	yes	bzip transcription factor	nucleus;transcription factor complex;transcription factor activity, sequence-specific DNA binding;sequence-specific DNA binding;regulation of transcription, DNA-templated;regulation of transcription, DNA-templated
	Rpd3p		Ramle4399	139.614	79.2341	636.178	347.708	-0.817252	0.00158666	yes	no	histone deacetylase rpd3	histone deacetylase complex;NAD-dependent histone deacetylase activity (H3-K14 specific);NAD-dependent histone deacetylase activity (H3-K9 specific);NAD-dependent histone deacetylase activity (H4-K16 specific);NAD-dependent histone deacetylase activity (H3-K18 specific);regulation of transcription, DNA-templated;histone H3 deacetylation;histone H4 deacetylation
			Ramle4403	98.5627	44.919	323.729	141.492	-1.13372	0.00185946	yes	yes	histone deacetylase	histone deacetylase complex;NAD-dependent histone deacetylase activity (H3-K14 specific);NAD-dependent histone deacetylase activity (H3-K9 specific);NAD-dependent histone deacetylase activity (H4-K16 specific);NAD-dependent histone deacetylase activity (H3-K18 specific);regulation of transcription, DNA-templated;histone H3 deacetylation;histone H4 deacetylation
AtfA targets	Ctt1		Ramle0422	1334.72	9.35547	4295.48	28.2576	-7.15651	0.000375327	yes (FPKM ≈ 1335)	yes (up 143-fold)	cat1 catalase	metal ion binding;hydrogen peroxide catabolic process;heme binding;catalase activity;oxidation-reduction process;tryptophan metabolic process;obsolete peroxidase reaction;methane metabolic process;response to oxidative stress
			Ramle1388	158.2	4.2716	825.25	22.5623	-5.21083	0.000375327	yes	yes (up 37-fold)	catalase a	metal ion binding;hydrogen peroxide catabolic process;heme binding;catalase activity;oxidation-reduction process;tryptophan metabolic process;obsolete peroxidase reaction;methane metabolic process;response to oxidative stress
	Gpx1		Ramle0653	276.256	123.391	310.971	132.962	-1.16277	0.000375327	yes	yes	glutathione peroxidase	nucleus;extrinsic component of mitochondrial inner membrane;extrinsic component of mitochondrial outer membrane;glutathione peroxidase activity;phospholipid-hydroperoxide glutathione peroxidase activity;glutathione metabolic process;obsolete peroxidase reaction;cellular response to oxidative stress;oxidation-reduction process
	HSP		Ramle2917	14704	20.4902	13521.5	17.7474	-9.48706	0.000375327	yes (FPKM ≈ 14704)	yes (up 718-fold) the most fold	chaperone heat shock protein	response to stress
			Ramle1564	775.31	10.4687	2678.65	36.2594	-6.21062	0.000375327	yes (FPKM ≈ 775)	yes (up 74-fold)	chaperone protein	---NA---
			Ramle5908	404.727	11.0155	294.76	7.50386	-5.19935	0.00619715	yes (FPKM ≈ 405)	yes (up 37-fold)	related to heatshock protein hsp150	---NA---

## Sheet: Table S8
Table S8. General features of data got by the high throughput transcriptome analysis.
	in vitro	in planta
Repetition 1
Left reads:
Input	11624701	17782763
Mapped	10178253	217654
Right reads:
Input	11624701	17782763
Mapped	9943831	215023
Aligned pairs	9144571	199962
Repetition 2
Left reads:
Input	12656922	20194127
Mapped	11145096	98060
Right reads:
Input	12656922	20194127
Mapped	10914369	95664
Aligned pairs	10111584	87730
Repetition 3
Left reads:
Input	11663566	21382727
Mapped	10278765	174560
Right reads:
Input	11663566	21382727
Mapped	10086520	172889
Aligned pairs	9356038	160742
